# Supplementary material for: Clinical and Personal Predictors of Helmet-CPAP Use and Failure in Patients Firstly Admitted to Regular Medical Wards with COVID-19-Related Acute Respiratory Distress Syndrome (hCPAP-f Study)
Source: Biomedicines. 2023 Jan 13;11(1):207. doi: 10.3390/biomedicines11010207 (PMC9856077; doi:10.3390/biomedicines11010207)
Supplement: Supplementary file 1 [file biomedicines-11-00207-s001.zip]

Archive with 1 entries (1 files):
- biomedicines-2059295-supplementary.pdf
